# Supplementary material for: Dimethyl Fumarate Mediates Sustained Vascular Smooth Muscle Cell Remodeling in a Mouse Model of Cerebral Aneurysm
Source: Antioxidants (Basel). 2024 Jun 27;13(7):773. doi: 10.3390/antiox13070773 (PMC11274241; doi:10.3390/antiox13070773)
Supplement: Supplementary file 1 [file antioxidants-13-00773-s001.zip]

Archive with 2 entries (2 files):
- Supplementary Materials Figures.pdf
- Supplementary Materials Table S1.csv
