# Supplementary material for: Dimethyl Fumarate Mediates Sustained Vascular Smooth Muscle Cell Remodeling in a Mouse Model of Cerebral Aneurysm
Source: Antioxidants (Basel). 2024 Jun 27;13(7):773. doi: 10.3390/antiox13070773 (PMC11274241; doi:10.3390/antiox13070773)
Supplement: Supplementary file 1 [file antioxidants-13-00773-s001.zip › Supplementary Materials Table S1.csv]

Table S1. Top100 DEGs in VSMCs.
	p_val	avg_log2FC	pct.1	pct.2	p_val_adj	cluster	gene
mt-Nd4l	2.74E-183	1.538058915	0.996	0.983	4.48E-179	Sham	mt-Nd4l
Hbb-bs	1.62E-141	0.539570632	0.992	0.905	2.65E-137	Sham	Hbb-bs
Rap1a	3.53E-137	1.352012578	0.977	0.908	5.77E-133	Sham	Rap1a
Rpl41	1.40E-132	0.766260381	0.994	0.997	2.30E-128	Sham	Rpl41
Hba-a1	1.25E-110	1.033672228	0.905	0.496	2.05E-106	Sham	Hba-a1
Calm2	3.46E-105	0.835637229	0.994	0.989	5.66E-101	Sham	Calm2
Cebpb	8.37E-105	1.66274614	0.991	0.967	1.37E-100	Sham	Cebpb
Rps28	3.81E-100	0.878108221	0.985	0.961	6.23E-96	Sham	Rps28
Rpl37	8.87E-96	0.695988537	0.996	0.988	1.45E-91	Sham	Rpl37
Hba-a2	9.43E-95	1.078122855	0.845	0.426	1.54E-90	Sham	Hba-a2
Id3	2.46E-91	1.220510463	0.989	0.982	4.03E-87	Sham	Id3
Fos	2.00E-89	1.574468696	0.915	0.599	3.28E-85	Sham	Fos
mt-Atp8	2.18E-89	1.198915272	0.898	0.773	3.57E-85	Sham	mt-Atp8
Cox8a	1.62E-88	0.647005827	0.991	0.991	2.66E-84	Sham	Cox8a
Ppp1r15a	1.81E-79	1.706267217	0.867	0.684	2.96E-75	Sham	Ppp1r15a
Rpl36	7.45E-78	0.654289372	0.977	0.979	1.22E-73	Sham	Rpl36
Junb	9.09E-72	1.283737155	0.947	0.929	1.49E-67	Sham	Junb
Sumo2	2.80E-71	0.77244955	0.97	0.94	4.58E-67	Sham	Sumo2
Rpl37a	1.65E-69	0.579107347	0.994	0.988	2.70E-65	Sham	Rpl37a
mt-Nd4	3.51E-69	0.532662967	0.998	0.999	5.75E-65	Sham	mt-Nd4
Ogn	3.39E-67	1.384725818	0.839	0.659	5.56E-63	Sham	Ogn
Slc38a2	7.65E-65	1.119755549	0.951	0.92	1.25E-60	Sham	Slc38a2
Hes1	7.72E-64	1.426962079	0.801	0.532	1.26E-59	Sham	Hes1
Uqcrb	3.21E-63	0.707809551	0.964	0.963	5.25E-59	Sham	Uqcrb
Cox7c	1.39E-60	0.669020188	0.962	0.967	2.28E-56	Sham	Cox7c
Ndufb1-ps	3.24E-60	0.812848521	0.892	0.85	5.30E-56	Sham	Ndufb1-ps
Hspa2	7.46E-59	1.092374676	0.839	0.715	1.22E-54	Sham	Hspa2
Rasl11a	1.70E-58	2.09315792	0.703	0.404	2.79E-54	Sham	Rasl11a
Uqcr10	5.80E-57	0.668781397	0.956	0.961	9.49E-53	Sham	Uqcr10
Rpl22l1	6.89E-57	0.695400821	0.955	0.961	1.13E-52	Sham	Rpl22l1
Wtip	1.63E-56	0.823269733	0.968	0.954	2.66E-52	Sham	Wtip
Ndufa5	5.81E-55	0.729869122	0.89	0.856	9.51E-51	Sham	Ndufa5
Gadd45g	1.05E-54	1.576553198	0.833	0.774	1.72E-50	Sham	Gadd45g
Morf4l1	3.10E-54	0.64094908	0.962	0.962	5.08E-50	Sham	Morf4l1
Gm13861	1.82E-51	1.030761695	0.78	0.565	2.98E-47	Sham	Gm13861
Myl9	3.57E-51	0.457366874	0.996	0.999	5.84E-47	Sham	Myl9
Zfp36	3.14E-47	1.03230422	0.782	0.568	5.13E-43	Sham	Zfp36
Tinagl1	3.85E-47	0.738766042	0.968	0.914	6.31E-43	Sham	Tinagl1
Ptges3	5.54E-47	0.794841907	0.862	0.846	9.07E-43	Sham	Ptges3
Pfn1	6.55E-47	0.541011173	0.983	0.984	1.07E-42	Sham	Pfn1
Vapa	1.87E-46	0.661386425	0.915	0.884	3.06E-42	Sham	Vapa
Sorbs2	3.49E-46	0.514091478	0.979	0.985	5.70E-42	Sham	Sorbs2
Rps27	6.66E-46	0.541862139	0.977	0.975	1.09E-41	Sham	Rps27
Ubb	1.71E-45	0.536667209	0.994	0.997	2.80E-41	Sham	Ubb
Rpl39	1.82E-45	0.566064261	0.983	0.989	2.98E-41	Sham	Rpl39
Atp5md	8.94E-45	0.742669409	0.873	0.863	1.46E-40	Sham	Atp5md
Sumo1	6.23E-43	0.719346296	0.835	0.775	1.02E-38	Sham	Sumo1
Rpl35	1.03E-42	0.611027692	0.941	0.932	1.68E-38	Sham	Rpl35
Uqcr11	1.28E-42	0.592083795	0.93	0.945	2.09E-38	Sham	Uqcr11
Btg2	2.28E-42	0.891898223	0.867	0.763	3.73E-38	Sham	Btg2
Crip1	6.49E-41	0.503541172	0.998	1	1.06E-36	Sham	Crip1
Cebpd	1.20E-40	1.428226239	0.693	0.509	1.97E-36	Sham	Cebpd
Tomm7	1.37E-40	0.715066808	0.837	0.806	2.25E-36	Sham	Tomm7
Aspn	5.78E-40	0.763757719	0.881	0.788	9.45E-36	Sham	Aspn
Ywhaq	1.87E-38	0.528491884	0.951	0.969	3.05E-34	Sham	Ywhaq
Sec61g	7.08E-38	0.564463621	0.924	0.931	1.16E-33	Sham	Sec61g
Hnrnpl	1.37E-36	0.710848247	0.767	0.698	2.24E-32	Sham	Hnrnpl
Tsc22d1	1.67E-36	0.763282448	0.96	0.873	2.73E-32	Sham	Tsc22d1
Tomm6	2.47E-36	0.535522643	0.922	0.921	4.04E-32	Sham	Tomm6
Atp5g2	6.74E-36	0.506112113	0.941	0.954	1.10E-31	Sham	Atp5g2
Atp5e	1.33E-35	0.525198562	0.947	0.96	2.18E-31	Sham	Atp5e
Gm47283	1.73E-35	0.7906822	0.807	0.695	2.84E-31	Sham	Gm47283
Cox6c	2.88E-34	0.448704813	0.979	0.98	4.71E-30	Sham	Cox6c
Ndufa3	3.64E-34	0.713561713	0.691	0.621	5.96E-30	Sham	Ndufa3
Hmgb1	4.59E-34	0.589977468	0.898	0.884	7.50E-30	Sham	Hmgb1
Cox7a2	2.32E-33	0.476795535	0.973	0.978	3.80E-29	Sham	Cox7a2
Pcp4l1	4.19E-31	0.458804137	0.981	0.975	6.86E-27	Sham	Pcp4l1
Pnrc1	7.97E-31	0.54077031	0.97	0.937	1.30E-26	Sham	Pnrc1
Hcfc1r1	2.04E-30	0.518845828	0.941	0.933	3.34E-26	Sham	Hcfc1r1
Kcnab1	4.74E-30	0.676700929	0.754	0.672	7.75E-26	Sham	Kcnab1
Sem1	2.16E-29	0.537509187	0.915	0.911	3.53E-25	Sham	Sem1
Paip2	3.24E-29	0.600059594	0.788	0.772	5.30E-25	Sham	Paip2
Map3k7cl	4.26E-29	0.827752402	0.585	0.418	6.98E-25	Sham	Map3k7cl
Higd1a	8.71E-29	0.708967702	0.898	0.948	1.43E-24	Sham	Higd1a
Romo1	6.32E-28	0.584597094	0.792	0.769	1.03E-23	Sham	Romo1
Atp5d	7.74E-28	0.489914502	0.953	0.966	1.27E-23	Sham	Atp5d
Atp5k	1.06E-27	0.577939276	0.822	0.83	1.73E-23	Sham	Atp5k
Dpm3	2.81E-27	0.711373099	0.629	0.522	4.60E-23	Sham	Dpm3
Socs3	5.58E-27	1.000714434	0.623	0.464	9.13E-23	Sham	Socs3
Yipf4	1.03E-26	0.743214733	0.629	0.551	1.68E-22	Sham	Yipf4
Ndufa2	1.39E-26	0.467646691	0.917	0.922	2.27E-22	Sham	Ndufa2
Cst3	1.42E-26	0.498473299	0.991	0.991	2.33E-22	Sham	Cst3
Ccdc107	1.80E-26	0.608918965	0.803	0.792	2.94E-22	Sham	Ccdc107
Tmed2	5.28E-26	0.519455154	0.839	0.849	8.64E-22	Sham	Tmed2
Rpl38	6.41E-26	0.424880568	0.962	0.968	1.05E-21	Sham	Rpl38
Ndufb2	6.64E-25	0.513201546	0.85	0.899	1.09E-20	Sham	Ndufb2
Pln	9.67E-25	0.478857739	0.968	0.91	1.58E-20	Sham	Pln
Gem	1.52E-24	1.102825014	0.765	0.693	2.48E-20	Sham	Gem
Cycs	2.46E-24	0.532344719	0.845	0.857	4.02E-20	Sham	Cycs
Clk1	4.34E-24	0.659806253	0.761	0.767	7.10E-20	Sham	Clk1
Eif5a	4.66E-24	0.619165972	0.97	0.977	7.63E-20	Sham	Eif5a
Ndufs7	9.93E-24	0.548959337	0.82	0.836	1.63E-19	Sham	Ndufs7
Pdcl3	5.13E-23	0.498327885	0.896	0.887	8.39E-19	Sham	Pdcl3
Cox17	8.65E-23	0.648614626	0.691	0.678	1.42E-18	Sham	Cox17
Cops9	2.65E-22	0.547688416	0.777	0.784	4.34E-18	Sham	Cops9
BC051019	3.40E-22	0.674941671	0.415	0.225	5.57E-18	Sham	BC051019
Ppp1r14a	6.13E-22	0.423017322	0.964	0.973	1.00E-17	Sham	Ppp1r14a
Ier2	7.79E-22	0.655646311	0.786	0.728	1.28E-17	Sham	Ier2
Rbbp4	7.87E-22	0.673885906	0.608	0.545	1.29E-17	Sham	Rbbp4
Tmem256	7.98E-22	0.568597036	0.723	0.693	1.31E-17	Sham	Tmem256
Srsf9	2.56E-21	0.633568348	0.604	0.538	4.19E-17	Sham	Srsf9
Igfbp4	5.52E-21	0.599905804	0.871	0.84	9.04E-17	Sham	Igfbp4
Btg1	1.31E-20	0.618576951	0.911	0.888	2.15E-16	Sham	Btg1
Atp5j2	1.45E-20	0.436594698	0.905	0.957	2.38E-16	Sham	Atp5j2
Atp5mpl	2.10E-20	0.458759095	0.814	0.845	3.43E-16	Sham	Atp5mpl
Rhob	4.74E-20	0.792879828	0.725	0.655	7.75E-16	Sham	Rhob
Foxc1	4.83E-20	0.558019434	0.797	0.794	7.90E-16	Sham	Foxc1
Ndufab1	7.04E-20	0.464537647	0.794	0.826	1.15E-15	Sham	Ndufab1
Uba2	1.60E-19	0.478242591	0.847	0.841	2.62E-15	Sham	Uba2
Adamts1	6.78E-19	0.681759876	0.809	0.777	1.11E-14	Sham	Adamts1
Snrpg	7.23E-19	0.507711158	0.759	0.786	1.18E-14	Sham	Snrpg
Ccn3	9.10E-19	0.772167713	0.549	0.415	1.49E-14	Sham	Ccn3
Tmem38b	9.49E-18	0.569332253	0.697	0.692	1.55E-13	Sham	Tmem38b
Rasgrp2	1.61E-17	0.51773637	0.786	0.761	2.63E-13	Sham	Rasgrp2
Gng11	2.86E-17	0.512238086	0.786	0.752	4.68E-13	Sham	Gng11
Lhfp	4.38E-17	0.457192513	0.869	0.876	7.17E-13	Sham	Lhfp
Csrnp1	9.35E-17	0.547708511	0.75	0.712	1.53E-12	Sham	Csrnp1
Rab18	1.12E-16	0.507632448	0.729	0.765	1.83E-12	Sham	Rab18
Gm11627	1.48E-16	0.671368856	0.479	0.367	2.42E-12	Sham	Gm11627
Srsf5	1.73E-16	0.481677905	0.807	0.847	2.83E-12	Sham	Srsf5
Fam174a	2.19E-16	0.649515372	0.57	0.524	3.58E-12	Sham	Fam174a
Nop10	2.28E-16	0.433808631	0.828	0.868	3.72E-12	Sham	Nop10
Rsrp1	3.47E-16	0.432671264	0.864	0.896	5.67E-12	Sham	Rsrp1
St5	6.64E-16	0.545506623	0.695	0.641	1.09E-11	Sham	St5
Zc2hc1a	9.84E-16	0.493829131	0.688	0.679	1.61E-11	Sham	Zc2hc1a
Alx1	1.41E-15	0.646823173	0.388	0.247	2.31E-11	Sham	Alx1
Snhg18	2.43E-15	0.466784407	0.777	0.8	3.97E-11	Sham	Snhg18
Rasd1	3.69E-15	0.698487687	0.496	0.347	6.03E-11	Sham	Rasd1
Ndufa1	8.09E-15	0.488312922	0.703	0.717	1.32E-10	Sham	Ndufa1
Hey2	8.71E-15	0.577909796	0.386	0.255	1.43E-10	Sham	Hey2
Nr4a1	1.47E-14	0.514177108	0.761	0.718	2.40E-10	Sham	Nr4a1
Ndufv3	1.97E-14	0.447059284	0.689	0.704	3.22E-10	Sham	Ndufv3
Plekho1	3.67E-14	0.579315708	0.496	0.412	6.00E-10	Sham	Plekho1
Ube2w	3.89E-14	0.508847562	0.398	0.285	6.37E-10	Sham	Ube2w
Alyref	5.78E-14	0.518129619	0.559	0.516	9.45E-10	Sham	Alyref
Fam241a	1.59E-13	0.567381895	0.485	0.404	2.60E-09	Sham	Fam241a
Snu13	1.72E-13	0.4913842	0.752	0.777	2.82E-09	Sham	Snu13
Ndufa6	2.80E-13	0.422187648	0.752	0.803	4.59E-09	Sham	Ndufa6
Ccnl1	4.83E-13	0.442811069	0.824	0.811	7.91E-09	Sham	Ccnl1
Mob2	1.08E-12	0.436021935	0.705	0.639	1.77E-08	Sham	Mob2
Ost4	5.53E-12	0.416317963	0.703	0.701	9.06E-08	Sham	Ost4
Cog7	6.32E-12	0.587941534	0.532	0.456	1.03E-07	Sham	Cog7
Sarnp	7.95E-12	0.43595493	0.659	0.691	1.30E-07	Sham	Sarnp
Dgkb	1.92E-11	0.434193635	0.661	0.649	3.14E-07	Sham	Dgkb
Emd	2.82E-11	0.518734824	0.767	0.789	4.61E-07	Sham	Emd
Ewsr1	2.84E-11	0.477221682	0.555	0.535	4.64E-07	Sham	Ewsr1
Drap1	4.08E-11	0.402205332	0.784	0.841	6.67E-07	Sham	Drap1
Slc38a11	4.11E-11	0.5409005	0.42	0.322	6.73E-07	Sham	Slc38a11
Polr2k	4.44E-11	0.430972164	0.583	0.595	7.27E-07	Sham	Polr2k
1810026B05Rik	2.45E-10	0.485144035	0.544	0.523	4.00E-06	Sham	1810026B05Rik
Gucy1a1	3.22E-10	0.508772333	0.515	0.46	5.27E-06	Sham	Gucy1a1
Sub1	4.01E-10	0.430976242	0.742	0.799	6.55E-06	Sham	Sub1
Ypel3	6.63E-10	0.40066742	0.64	0.688	1.09E-05	Sham	Ypel3
Dusp1	7.29E-10	0.430549214	0.797	0.791	1.19E-05	Sham	Dusp1
Mn1	7.68E-10	0.51646844	0.398	0.328	1.26E-05	Sham	Mn1
Spint2	8.36E-10	0.401567339	0.756	0.782	1.37E-05	Sham	Spint2
Cisd1	8.82E-10	0.431945945	0.638	0.677	1.44E-05	Sham	Cisd1
Smim11	1.00E-09	0.460053782	0.58	0.606	1.64E-05	Sham	Smim11
Pnkd	1.01E-09	0.433103866	0.604	0.628	1.66E-05	Sham	Pnkd
Idh3b	1.67E-09	0.489728519	0.564	0.579	2.73E-05	Sham	Idh3b
0610009L18Rik	2.12E-09	0.454140139	0.339	0.252	3.47E-05	Sham	0610009L18Rik
Ubald2	4.05E-09	0.595053869	0.519	0.487	6.63E-05	Sham	Ubald2
Tbx18	4.29E-09	0.469974946	0.614	0.637	7.02E-05	Sham	Tbx18
Sdcbp	5.67E-09	0.417737322	0.688	0.723	9.28E-05	Sham	Sdcbp
Churc1	7.50E-09	0.455349114	0.54	0.548	0.000122738	Sham	Churc1
Atf3	8.11E-09	0.433219315	0.854	0.808	0.000132715	Sham	Atf3
Tomm22	8.20E-09	0.405505231	0.623	0.674	0.000134212	Sham	Tomm22
Snhg15	8.45E-09	0.598615131	0.36	0.274	0.000138197	Sham	Snhg15
Pdcd10	8.77E-09	0.40939015	0.606	0.647	0.000143562	Sham	Pdcd10
Pim3	1.16E-08	0.646157873	0.517	0.468	0.00019035	Sham	Pim3
Siah2	2.84E-08	0.642664312	0.409	0.348	0.00046406	Sham	Siah2
Snrnp27	3.25E-08	0.443256388	0.53	0.555	0.000531143	Sham	Snrnp27
Mcl1	5.90E-08	0.464244483	0.862	0.928	0.000965728	Sham	Mcl1
Tiparp	8.65E-08	0.61547698	0.617	0.621	0.001414821	Sham	Tiparp
Fmc1	9.31E-08	0.480432679	0.498	0.486	0.001523876	Sham	Fmc1
Nfil3	1.33E-07	0.455640806	0.475	0.436	0.002180512	Sham	Nfil3
Irf1	1.34E-07	0.521495801	0.462	0.4	0.002185354	Sham	Irf1
Dbndd2	1.59E-07	0.468619875	0.555	0.571	0.002597265	Sham	Dbndd2
2410006H16Rik	2.23E-07	0.509222048	0.595	0.64	0.003643051	Sham	2410006H16Rik
Rab6a	2.61E-07	0.487174114	0.672	0.72	0.00427295	Sham	Rab6a
Ccn1	4.18E-07	0.699613982	0.438	0.385	0.006836369	Sham	Ccn1
Smim10l1	5.64E-07	0.404251321	0.6	0.653	0.009235186	Sham	Smim10l1
Thra	7.52E-07	0.404345781	0.58	0.604	0.012299722	Sham	Thra
Mt1	8.64E-07	0.55878207	0.701	0.607	0.014136109	Sham	Mt1
Tdp2	9.41E-07	0.558263382	0.375	0.31	0.015404338	Sham	Tdp2
Sypl	1.22E-06	0.403039904	0.57	0.618	0.019900584	Sham	Sypl
Gng10	1.29E-06	0.409471954	0.513	0.545	0.021045029	Sham	Gng10
Tm2d1	1.56E-06	0.41026092	0.445	0.442	0.025471864	Sham	Tm2d1
Gadd45b	2.18E-06	0.548101101	0.847	0.909	0.035629487	Sham	Gadd45b
Npy1r	3.21E-06	0.424474432	0.445	0.405	0.052448298	Sham	Npy1r
Nrip2	3.56E-06	0.438513614	0.438	0.389	0.05830122	Sham	Nrip2
Rab28	6.39E-06	0.403965426	0.345	0.303	0.104581622	Sham	Rab28
Dnajb6	9.18E-06	0.516093792	0.659	0.735	0.150284228	Sham	Dnajb6
Gper1	1.23E-05	0.555433849	0.629	0.639	0.201042844	Sham	Gper1
Arglu1	3.51E-05	0.408470943	0.504	0.545	0.574690582	Sham	Arglu1
Pkia	4.14E-05	0.403064991	0.419	0.403	0.678009496	Sham	Pkia
Cbr2	0.000145451	0.422448413	0.489	0.5	1	Sham	Cbr2
Sat1	0.000151977	0.453256408	0.623	0.672	1	Sham	Sat1
Tm2d2	0.000165741	0.41136133	0.53	0.592	1	Sham	Tm2d2
Chchd10	0.000333361	0.445179001	0.498	0.49	1	Sham	Chchd10
Trmt61b	0.000577603	0.604572403	0.377	0.34	1	Sham	Trmt61b
Cstf3	0.001687885	0.407173257	0.326	0.312	1	Sham	Cstf3
Vps37b	0.003078392	0.631156657	0.551	0.613	1	Sham	Vps37b
Cyb5r3	6.96E-79	1.195927312	0.949	0.83	1.14E-74	Formed	Cyb5r3
Lgals1	6.09E-76	1.237982057	0.979	0.961	9.96E-72	Formed	Lgals1
Bgn	2.93E-69	1.222786458	0.975	0.945	4.80E-65	Formed	Bgn
Sparc	1.57E-68	1.2449187	0.97	0.934	2.56E-64	Formed	Sparc
Col18a1	4.05E-57	0.978181117	0.938	0.841	6.63E-53	Formed	Col18a1
Gpx1	2.62E-56	1.098375181	0.902	0.765	4.28E-52	Formed	Gpx1
Eln	3.39E-51	1.085333019	0.922	0.808	5.55E-47	Formed	Eln
Hspg2	3.69E-49	0.882146892	0.835	0.67	6.03E-45	Formed	Hspg2
Sulf1	9.44E-49	1.116134397	0.631	0.33	1.55E-44	Formed	Sulf1
Hspb7	6.43E-45	1.029870018	0.638	0.366	1.05E-40	Formed	Hspb7
Tspo	5.87E-42	0.878606811	0.917	0.85	9.60E-38	Formed	Tspo
Col5a2	1.31E-41	0.849014275	0.568	0.273	2.15E-37	Formed	Col5a2
Eef2	1.12E-38	0.559540284	0.981	0.916	1.83E-34	Formed	Eef2
Serf2	2.48E-38	0.423351467	0.992	0.996	4.05E-34	Formed	Serf2
Fn1	5.47E-38	1.015865611	0.867	0.705	8.95E-34	Formed	Fn1
Sfxn3	5.39E-37	0.688017121	0.6	0.333	8.82E-33	Formed	Sfxn3
Cnn1	1.48E-36	0.745386053	0.973	0.933	2.42E-32	Formed	Cnn1
Pdgfc	1.79E-35	0.648407807	0.608	0.331	2.93E-31	Formed	Pdgfc
Crlf1	5.46E-35	1.072000713	0.718	0.512	8.93E-31	Formed	Crlf1
Qsox1	1.68E-34	0.773940474	0.693	0.486	2.75E-30	Formed	Qsox1
Psap	3.56E-34	0.574755209	0.879	0.777	5.83E-30	Formed	Psap
Aebp1	1.60E-33	0.959146292	0.559	0.315	2.61E-29	Formed	Aebp1
Phlda3	1.63E-33	0.708445303	0.71	0.487	2.67E-29	Formed	Phlda3
Itga5	3.39E-33	0.916015672	0.695	0.427	5.54E-29	Formed	Itga5
Fxyd5	8.00E-33	0.874838149	0.661	0.421	1.31E-28	Formed	Fxyd5
Timp2	1.20E-31	0.621428002	0.864	0.737	1.97E-27	Formed	Timp2
Col15a1	2.48E-31	0.51822467	0.331	0.102	4.07E-27	Formed	Col15a1
Pdlim7	3.70E-31	0.528406708	0.949	0.902	6.06E-27	Formed	Pdlim7
Fkbp1a	4.81E-31	0.404002153	0.956	0.916	7.87E-27	Formed	Fkbp1a
Bcam	6.00E-31	0.580599219	0.943	0.872	9.82E-27	Formed	Bcam
Ctsd	6.86E-31	0.680186902	0.767	0.601	1.12E-26	Formed	Ctsd
Pmepa1	7.88E-31	0.61951483	0.928	0.867	1.29E-26	Formed	Pmepa1
Fhl1	1.03E-30	0.850080156	0.737	0.592	1.69E-26	Formed	Fhl1
Arhgdia	7.38E-30	0.526106446	0.856	0.765	1.21E-25	Formed	Arhgdia
Ccdc80	4.59E-29	0.608892756	0.447	0.194	7.51E-25	Formed	Ccdc80
S100a6	4.99E-29	1.002617041	0.856	0.678	8.17E-25	Formed	S100a6
Csrp2	8.09E-29	0.618977871	0.992	0.986	1.32E-24	Formed	Csrp2
Sod3	3.92E-28	1.13287788	0.519	0.294	6.41E-24	Formed	Sod3
Angptl2	4.02E-28	0.696933622	0.405	0.175	6.58E-24	Formed	Angptl2
Atox1	8.06E-28	0.553214371	0.877	0.813	1.32E-23	Formed	Atox1
Ltbp1	9.61E-28	0.544260635	0.879	0.78	1.57E-23	Formed	Ltbp1
Jph2	1.51E-27	0.558479953	0.818	0.67	2.47E-23	Formed	Jph2
Col4a2	2.57E-27	0.509375784	0.873	0.79	4.20E-23	Formed	Col4a2
Pgf	6.11E-27	0.719792248	0.544	0.312	9.99E-23	Formed	Pgf
Loxl1	1.48E-26	0.651599626	0.562	0.353	2.42E-22	Formed	Loxl1
Msn	2.38E-26	0.623421442	0.883	0.808	3.89E-22	Formed	Msn
Mfge8	2.73E-26	0.502069141	0.992	0.986	4.47E-22	Formed	Mfge8
Esyt2	4.75E-26	0.528995649	0.831	0.737	7.78E-22	Formed	Esyt2
Itgb5	7.25E-26	0.580265876	0.731	0.572	1.19E-21	Formed	Itgb5
Eif4ebp1	2.58E-25	0.553405515	0.653	0.438	4.21E-21	Formed	Eif4ebp1
Anxa3	3.36E-25	0.697149107	0.748	0.633	5.50E-21	Formed	Anxa3
Pea15a	5.81E-25	0.514522329	0.574	0.368	9.51E-21	Formed	Pea15a
Uchl1	8.41E-25	0.572897815	0.383	0.17	1.38E-20	Formed	Uchl1
Serping1	1.47E-24	0.597248134	0.71	0.514	2.40E-20	Formed	Serping1
Fgf2	2.78E-24	0.581224947	0.487	0.28	4.54E-20	Formed	Fgf2
Sncg	5.82E-24	0.626219935	0.894	0.742	9.52E-20	Formed	Sncg
Nes	6.87E-24	0.572376418	0.547	0.326	1.12E-19	Formed	Nes
Mprip	7.13E-24	0.496984257	0.807	0.673	1.17E-19	Formed	Mprip
Enah	2.47E-23	0.499776839	0.97	0.931	4.04E-19	Formed	Enah
Pkm	2.72E-23	0.418569372	0.964	0.928	4.45E-19	Formed	Pkm
Myo1c	3.98E-23	0.56318994	0.703	0.558	6.52E-19	Formed	Myo1c
Txnip	8.85E-23	0.551270622	0.648	0.418	1.45E-18	Formed	Txnip
Uqcc2	2.24E-22	0.536159658	0.763	0.676	3.67E-18	Formed	Uqcc2
Lpp	8.50E-22	0.413798525	0.97	0.937	1.39E-17	Formed	Lpp
Nbl1	1.40E-21	0.449117889	0.867	0.78	2.30E-17	Formed	Nbl1
Picalm	2.40E-21	0.445504057	0.852	0.733	3.93E-17	Formed	Picalm
Trim47	2.49E-21	0.518455432	0.631	0.433	4.07E-17	Formed	Trim47
Fads3	2.80E-21	0.495405868	0.65	0.463	4.58E-17	Formed	Fads3
Mob21	4.38E-21	0.564439058	0.773	0.605	7.17E-17	Formed	Mob2
Serpine2	6.15E-21	0.571786032	0.926	0.844	1.01E-16	Formed	Serpine2
Dmpk	1.02E-20	0.479578237	0.756	0.604	1.67E-16	Formed	Dmpk
Itpripl2	1.08E-20	0.463621696	0.428	0.228	1.76E-16	Formed	Itpripl2
Nfkbia	1.83E-20	0.82612228	0.814	0.693	3.00E-16	Formed	Nfkbia
Igfbp7	2.54E-20	0.43215331	1	0.995	4.16E-16	Formed	Igfbp7
Rcn3	2.69E-20	0.586505663	0.722	0.605	4.41E-16	Formed	Rcn3
Mbnl1	3.55E-20	0.425512243	0.911	0.86	5.82E-16	Formed	Mbnl1
Igfbp2	8.00E-20	1.130483076	0.597	0.418	1.31E-15	Formed	Igfbp2
Plpp1	8.14E-20	0.551234651	0.483	0.288	1.33E-15	Formed	Plpp1
Gnb4	1.07E-19	0.534917941	0.633	0.468	1.75E-15	Formed	Gnb4
Rhoc	1.45E-19	0.470166447	0.917	0.898	2.37E-15	Formed	Rhoc
Ergic1	1.97E-19	0.432458188	0.398	0.212	3.23E-15	Formed	Ergic1
Twsg1	3.00E-19	0.414476038	0.725	0.554	4.91E-15	Formed	Twsg1
Wwp2	4.45E-19	0.499689358	0.587	0.4	7.28E-15	Formed	Wwp2
S100a4	6.01E-19	1.013390593	0.358	0.171	9.83E-15	Formed	S100a4
Parm1	7.32E-19	0.452816152	0.797	0.656	1.20E-14	Formed	Parm1
Pbxip1	1.03E-18	0.458885898	0.9	0.817	1.69E-14	Formed	Pbxip1
Carmn	1.52E-18	0.532220063	0.426	0.241	2.49E-14	Formed	Carmn
Susd5	2.07E-18	0.471588726	0.822	0.699	3.38E-14	Formed	Susd5
Samd4	3.32E-18	0.462219001	0.799	0.652	5.43E-14	Formed	Samd4
Mical1	1.08E-17	0.439347795	0.453	0.271	1.76E-13	Formed	Mical1
Cenpb	1.11E-17	0.42813734	0.794	0.667	1.82E-13	Formed	Cenpb
Prelid1	1.37E-17	0.411984849	0.72	0.56	2.24E-13	Formed	Prelid1
Bmp1	1.81E-17	0.408844922	0.451	0.274	2.96E-13	Formed	Bmp1
Tmed3	2.28E-17	0.471533595	0.542	0.366	3.72E-13	Formed	Tmed3
Gsn	5.75E-17	0.485521806	0.875	0.798	9.41E-13	Formed	Gsn
Fblim1	1.16E-16	0.450912885	0.71	0.567	1.89E-12	Formed	Fblim1
Col8a1	1.23E-16	0.545078125	0.674	0.555	2.02E-12	Formed	Col8a1
Ppp1r18	2.66E-16	0.446881398	0.595	0.445	4.35E-12	Formed	Ppp1r18
Glg1	3.58E-16	0.419558839	0.528	0.362	5.86E-12	Formed	Glg1
Ap2a1	4.16E-16	0.417714785	0.419	0.236	6.81E-12	Formed	Ap2a1
Vat1	6.99E-16	0.441307733	0.553	0.385	1.14E-11	Formed	Vat1
Tuba1a	7.23E-16	0.511052655	0.756	0.641	1.18E-11	Formed	Tuba1a
Dap	2.17E-15	0.46481756	0.534	0.38	3.55E-11	Formed	Dap
Mtus2	2.55E-15	0.44731884	0.633	0.476	4.18E-11	Formed	Mtus2
Emp3	4.50E-15	0.567588936	0.739	0.658	7.36E-11	Formed	Emp3
Tgfb2	6.96E-15	0.474453301	0.659	0.527	1.14E-10	Formed	Tgfb2
Anxa2	1.53E-14	0.536608276	0.786	0.681	2.50E-10	Formed	Anxa2
Dhrs3	1.80E-14	0.418924314	0.591	0.429	2.95E-10	Formed	Dhrs3
Anapc7	1.84E-14	0.411717956	0.438	0.27	3.02E-10	Formed	Anapc7
Col3a1	2.77E-14	0.583988837	0.71	0.598	4.53E-10	Formed	Col3a1
Wdr1	3.75E-14	0.407028992	0.894	0.846	6.14E-10	Formed	Wdr1
Myl12a	5.18E-14	0.482881713	0.826	0.796	8.47E-10	Formed	Myl12a
Psmd8	7.32E-14	0.451999294	0.727	0.634	1.20E-09	Formed	Psmd8
Col1a2	1.00E-13	0.512526383	0.716	0.629	1.64E-09	Formed	Col1a2
2200002D01Rik	1.44E-13	0.419086185	0.797	0.742	2.36E-09	Formed	2200002D01Rik
Filip1l	1.84E-13	0.469345335	0.9	0.849	3.00E-09	Formed	Filip1l
Fstl3	2.38E-13	0.41872429	0.593	0.438	3.90E-09	Formed	Fstl3
Lgals3	3.10E-13	0.463133464	0.388	0.226	5.07E-09	Formed	Lgals3
Serpinh1	4.84E-13	0.426947623	0.883	0.851	7.92E-09	Formed	Serpinh1
Lox	5.14E-13	0.414660594	0.674	0.524	8.41E-09	Formed	Lox
Tmem176b	8.83E-13	0.408781389	0.778	0.704	1.44E-08	Formed	Tmem176b
Ppic	1.27E-12	0.481482038	0.472	0.332	2.07E-08	Formed	Ppic
Hsph1	1.31E-12	0.562838842	0.795	0.707	2.15E-08	Formed	Hsph1
Dbp	1.90E-12	0.512578445	0.303	0.164	3.10E-08	Formed	Dbp
Gpx8	1.90E-12	0.416817855	0.595	0.47	3.11E-08	Formed	Gpx8
Fstl1	2.39E-12	0.437203719	0.788	0.731	3.92E-08	Formed	Fstl1
Ckap4	3.36E-12	0.415342732	0.544	0.419	5.50E-08	Formed	Ckap4
Rora	3.44E-12	0.47959376	0.545	0.41	5.63E-08	Formed	Rora
Mtpn	4.98E-12	0.443898821	0.595	0.497	8.15E-08	Formed	Mtpn
Tpm4	6.13E-12	0.407257944	0.847	0.764	1.00E-07	Formed	Tpm4
Calr	5.90E-11	0.40892578	0.741	0.663	9.66E-07	Formed	Calr
Axl	1.78E-10	0.408620343	0.633	0.531	2.91E-06	Formed	Axl
Tubb5	3.67E-09	0.466329876	0.741	0.681	6.00E-05	Formed	Tubb5
Fdps	3.32E-08	0.477293319	0.504	0.402	0.000542844	Formed	Fdps
Neat1	3.83E-07	0.651636886	0.812	0.801	0.006267805	Formed	Neat1
Hspb1	9.28E-06	0.425807058	0.994	0.993	0.151918897	Formed	Hspb1
Actg2	6.43E-05	0.502965939	0.748	0.704	1	Formed	Actg2
mt-Nd2	4.98E-164	1.358176598	0.994	0.977	8.16E-160	DMF_NF	mt-Nd2
Gm42418	4.20E-153	1.610601738	0.987	0.598	6.87E-149	DMF_NF	Gm42418
Tpt1	4.06E-139	0.812063486	1	0.995	6.65E-135	DMF_NF	Tpt1
Ier5	9.51E-125	1.575542969	0.945	0.503	1.56E-120	DMF_NF	Ier5
Srxn1	3.15E-117	1.429095712	0.67	0.121	5.15E-113	DMF_NF	Srxn1
mt-Nd3	5.51E-108	0.998991707	0.991	0.893	9.01E-104	DMF_NF	mt-Nd3
Lmna	1.77E-102	1.161247717	0.994	0.927	2.89E-98	DMF_NF	Lmna
Uap1	1.02E-100	1.705616864	0.941	0.579	1.67E-96	DMF_NF	Uap1
mt-Co3	8.38E-100	0.744891432	1	0.999	1.37E-95	DMF_NF	mt-Co3
Il1r1	2.91E-88	1.051509996	0.739	0.23	4.77E-84	DMF_NF	Il1r1
Rplp1	3.99E-88	0.745499068	0.991	0.972	6.53E-84	DMF_NF	Rplp1
Vim	1.48E-86	0.826007931	0.996	0.99	2.42E-82	DMF_NF	Vim
Ppp1r10	2.11E-84	0.78116686	0.665	0.159	3.46E-80	DMF_NF	Ppp1r10
Arl4d	7.27E-83	0.919529341	0.752	0.22	1.19E-78	DMF_NF	Arl4d
Kdm6b	2.97E-82	1.066757352	0.913	0.455	4.85E-78	DMF_NF	Kdm6b
Fosl1	2.44E-81	0.776801755	0.494	0.073	4.00E-77	DMF_NF	Fosl1
Gnas	2.92E-81	0.666931922	0.985	0.926	4.77E-77	DMF_NF	Gnas
Fosb	5.29E-80	1.352095308	0.943	0.613	8.65E-76	DMF_NF	Fosb
mt-Co2	3.50E-79	0.582782553	1	0.999	5.72E-75	DMF_NF	mt-Co2
Eif5	3.43E-78	0.861328711	0.958	0.704	5.62E-74	DMF_NF	Eif5
Eif1	4.90E-78	0.452098466	0.998	0.997	8.02E-74	DMF_NF	Eif1
Sgms2	7.51E-78	0.732444631	0.525	0.1	1.23E-73	DMF_NF	Sgms2
Rps6	1.92E-76	0.739922999	0.981	0.833	3.13E-72	DMF_NF	Rps6
Hbegf	1.44E-74	1.396324201	0.909	0.573	2.36E-70	DMF_NF	Hbegf
Plaur	4.27E-73	0.801606753	0.536	0.116	6.98E-69	DMF_NF	Plaur
Xirp1	1.76E-71	1.016936809	0.777	0.321	2.89E-67	DMF_NF	Xirp1
Procr	2.30E-71	1.547746798	0.451	0.074	3.76E-67	DMF_NF	Procr
Aff1	4.93E-71	0.86905462	0.676	0.212	8.06E-67	DMF_NF	Aff1
Runx1	2.46E-69	0.987532267	0.803	0.34	4.03E-65	DMF_NF	Runx1
Tnfrsf12a	1.20E-68	0.946037337	0.939	0.594	1.96E-64	DMF_NF	Tnfrsf12a
Gm42679	2.74E-68	0.50619807	0.36	0.032	4.49E-64	DMF_NF	Gm42679
Birc2	1.12E-67	1.002858814	0.676	0.228	1.83E-63	DMF_NF	Birc2
Rpl28	1.78E-67	0.624579454	0.987	0.926	2.91E-63	DMF_NF	Rpl28
Ets1	5.43E-67	0.639164782	0.566	0.136	8.88E-63	DMF_NF	Ets1
Sparcl1	4.97E-66	0.653217521	0.991	0.992	8.13E-62	DMF_NF	Sparcl1
Rpl12	1.21E-64	0.684272997	0.983	0.816	1.98E-60	DMF_NF	Rpl12
Rpl17	8.11E-64	0.771277289	0.972	0.759	1.33E-59	DMF_NF	Rpl17
Rps8	1.13E-63	0.581402738	0.992	0.944	1.85E-59	DMF_NF	Rps8
Clic4	4.57E-63	0.863200096	0.975	0.811	7.48E-59	DMF_NF	Clic4
Rack1	1.82E-62	0.735427356	0.972	0.714	2.98E-58	DMF_NF	Rack1
Ngf	1.21E-61	0.66873022	0.405	0.065	1.97E-57	DMF_NF	Ngf
Trib1	2.39E-61	0.687759542	0.652	0.207	3.92E-57	DMF_NF	Trib1
Dot1l	2.73E-61	0.824652298	0.799	0.343	4.46E-57	DMF_NF	Dot1l
Zfp948	1.15E-59	0.575462831	0.494	0.111	1.88E-55	DMF_NF	Zfp948
A4galt	1.91E-59	0.606500229	0.515	0.123	3.13E-55	DMF_NF	A4galt
Maff	1.53E-57	0.98377378	0.905	0.555	2.51E-53	DMF_NF	Maff
Serpine1	1.05E-56	1.211566567	0.883	0.538	1.72E-52	DMF_NF	Serpine1
Luzp1	2.52E-56	0.743783837	0.83	0.407	4.13E-52	DMF_NF	Luzp1
Myadm	4.83E-55	0.587435812	0.652	0.215	7.90E-51	DMF_NF	Myadm
Nr4a3	2.11E-54	1.012393638	0.847	0.453	3.45E-50	DMF_NF	Nr4a3
Ell2	4.27E-54	0.740495898	0.718	0.3	7.00E-50	DMF_NF	Ell2
Pde4b	4.66E-54	0.924396949	0.905	0.581	7.62E-50	DMF_NF	Pde4b
Pim1	5.19E-54	0.76452098	0.748	0.312	8.49E-50	DMF_NF	Pim1
Pcf11	2.73E-53	0.531019135	0.578	0.172	4.46E-49	DMF_NF	Pcf11
Ndst1	1.13E-52	0.682765037	0.716	0.294	1.85E-48	DMF_NF	Ndst1
Rps12	2.23E-52	0.551455944	0.987	0.927	3.64E-48	DMF_NF	Rps12
Map2k3	3.46E-52	0.691077609	0.867	0.517	5.66E-48	DMF_NF	Map2k3
Bzw1	7.55E-52	0.582529199	0.799	0.342	1.23E-47	DMF_NF	Bzw1
Ddx5	9.22E-52	0.531789547	0.985	0.956	1.51E-47	DMF_NF	Ddx5
Slc6a17	1.69E-51	0.731654427	0.884	0.512	2.76E-47	DMF_NF	Slc6a17
Rpl7	1.96E-51	0.496541586	0.987	0.96	3.20E-47	DMF_NF	Rpl7
Myh11	3.18E-51	0.5709826	0.996	0.993	5.21E-47	DMF_NF	Myh11
Tsc22d2	8.16E-51	0.768865879	0.784	0.398	1.34E-46	DMF_NF	Tsc22d2
Txnrd1	1.33E-50	0.780452239	0.75	0.34	2.18E-46	DMF_NF	Txnrd1
Bcl3	4.02E-50	0.513287165	0.551	0.167	6.57E-46	DMF_NF	Bcl3
Yod1	9.78E-50	0.772891987	0.551	0.176	1.60E-45	DMF_NF	Yod1
Pdgfa	9.97E-50	0.96177431	0.926	0.636	1.63E-45	DMF_NF	Pdgfa
mt-Nd1	1.18E-49	0.527783694	0.994	0.99	1.93E-45	DMF_NF	mt-Nd1
Rpl32	3.21E-49	0.511802146	0.989	0.948	5.25E-45	DMF_NF	Rpl32
Tmbim1	1.80E-48	0.727311088	0.915	0.575	2.94E-44	DMF_NF	Tmbim1
Myc	1.88E-48	0.40081457	0.337	0.054	3.07E-44	DMF_NF	Myc
Plau	2.55E-48	0.492784164	0.348	0.061	4.18E-44	DMF_NF	Plau
Hsp90aa1	2.59E-48	0.851094154	0.973	0.844	4.24E-44	DMF_NF	Hsp90aa1
Jmjd1c	1.05E-46	0.663515322	0.835	0.453	1.71E-42	DMF_NF	Jmjd1c
Gnl3	1.23E-46	0.471577863	0.6	0.204	2.01E-42	DMF_NF	Gnl3
Hmox1	1.43E-46	0.814089701	0.43	0.11	2.34E-42	DMF_NF	Hmox1
Coq10b	3.33E-46	0.614820095	0.955	0.634	5.45E-42	DMF_NF	Coq10b
Arl13b	4.77E-45	0.448857722	0.508	0.147	7.81E-41	DMF_NF	Arl13b
Vasn	2.85E-44	0.570518885	0.689	0.296	4.66E-40	DMF_NF	Vasn
Pakap.1	3.53E-44	0.865759181	0.871	0.573	5.78E-40	DMF_NF	Pakap.1
Mlf1	5.28E-44	0.522314656	0.468	0.131	8.64E-40	DMF_NF	Mlf1
Rgcc	1.83E-43	0.634439428	0.312	0.053	3.00E-39	DMF_NF	Rgcc
Sik1	4.32E-43	0.569927992	0.742	0.33	7.08E-39	DMF_NF	Sik1
Bag3	9.00E-43	0.564785601	0.826	0.421	1.47E-38	DMF_NF	Bag3
Rpl5	1.05E-42	0.555707115	0.964	0.705	1.71E-38	DMF_NF	Rpl5
Top1	1.08E-42	0.654310158	0.852	0.476	1.77E-38	DMF_NF	Top1
Mknk2	1.13E-42	0.479419372	0.697	0.28	1.85E-38	DMF_NF	Mknk2
Fam214b	3.54E-42	0.443544223	0.489	0.157	5.80E-38	DMF_NF	Fam214b
Prrc2c	1.35E-41	0.517838099	0.761	0.353	2.20E-37	DMF_NF	Prrc2c
Ncl	1.76E-41	0.548524243	0.926	0.646	2.87E-37	DMF_NF	Ncl
Lrrc32	2.24E-41	0.701384689	0.922	0.671	3.67E-37	DMF_NF	Lrrc32
Fem1b	3.08E-41	0.530871384	0.536	0.188	5.04E-37	DMF_NF	Fem1b
Smc1a	6.41E-41	0.668350645	0.688	0.301	1.05E-36	DMF_NF	Smc1a
Ptpn2	2.26E-40	0.634440261	0.784	0.388	3.70E-36	DMF_NF	Ptpn2
Calm1	2.33E-40	0.523124837	0.991	0.896	3.82E-36	DMF_NF	Calm1
Ddx50	2.41E-40	0.484724199	0.792	0.377	3.95E-36	DMF_NF	Ddx50
Tuba4a	6.39E-40	0.523237626	0.491	0.156	1.04E-35	DMF_NF	Tuba4a
Eif1a	1.07E-39	0.587922885	0.911	0.565	1.75E-35	DMF_NF	Eif1a
Ptpn1	1.28E-39	0.611718013	0.797	0.421	2.10E-35	DMF_NF	Ptpn1
Homer1	8.07E-39	0.510912147	0.557	0.202	1.32E-34	DMF_NF	Homer1
Rnh1	9.59E-39	0.620679	0.881	0.508	1.57E-34	DMF_NF	Rnh1
Itpkc	1.89E-38	0.4338257	0.305	0.06	3.09E-34	DMF_NF	Itpkc
Rps25	2.30E-38	0.51366813	0.981	0.819	3.77E-34	DMF_NF	Rps25
Hk2	7.90E-38	0.496196852	0.426	0.132	1.29E-33	DMF_NF	Hk2
Rpl10	1.21E-37	0.472147903	0.985	0.944	1.98E-33	DMF_NF	Rpl10
Rpl4	2.20E-37	0.489240376	0.97	0.792	3.60E-33	DMF_NF	Rpl4
Tns1	4.78E-37	0.494425738	0.979	0.839	7.81E-33	DMF_NF	Tns1
Rpl13a	1.47E-36	0.449519128	0.981	0.863	2.40E-32	DMF_NF	Rpl13a
Usp37	3.88E-36	0.508064383	0.593	0.237	6.35E-32	DMF_NF	Usp37
Syne1	4.36E-36	0.548257674	0.814	0.444	7.14E-32	DMF_NF	Syne1
Tubb6	2.00E-35	0.497679925	0.767	0.384	3.27E-31	DMF_NF	Tubb6
Crispld2	2.61E-35	1.001008453	0.945	0.827	4.27E-31	DMF_NF	Crispld2
Srpr	2.64E-35	0.413069682	0.646	0.268	4.31E-31	DMF_NF	Srpr
Klf3	2.73E-35	0.553293027	0.559	0.229	4.47E-31	DMF_NF	Klf3
Flnc	3.62E-35	0.709845039	0.549	0.231	5.92E-31	DMF_NF	Flnc
Klf6	4.38E-35	0.70735903	0.788	0.454	7.17E-31	DMF_NF	Klf6
Zfp131	5.86E-35	0.407119658	0.678	0.291	9.59E-31	DMF_NF	Zfp131
Midn	7.08E-35	0.534314408	0.862	0.493	1.16E-30	DMF_NF	Midn
Jak1	2.90E-34	0.557247296	0.771	0.382	4.74E-30	DMF_NF	Jak1
Klhl21	3.79E-34	0.434351185	0.625	0.259	6.20E-30	DMF_NF	Klhl21
Chd1	4.85E-34	0.405601268	0.604	0.242	7.93E-30	DMF_NF	Chd1
S100a10	7.85E-34	0.561002909	0.354	0.097	1.28E-29	DMF_NF	S100a10
Klf4	9.42E-34	0.641160282	0.894	0.605	1.54E-29	DMF_NF	Klf4
Hivep2	1.30E-33	0.426980456	0.559	0.219	2.13E-29	DMF_NF	Hivep2
Gadd45a	6.97E-33	0.488660261	0.509	0.188	1.14E-28	DMF_NF	Gadd45a
Ubxn4	8.52E-33	0.462573473	0.784	0.413	1.39E-28	DMF_NF	Ubxn4
Col4a1	1.51E-32	0.54506206	0.951	0.708	2.46E-28	DMF_NF	Col4a1
Txn1	2.08E-32	0.551277145	0.968	0.809	3.40E-28	DMF_NF	Txn1
Peli1	2.11E-32	0.518564125	0.591	0.258	3.45E-28	DMF_NF	Peli1
Stat3	3.05E-32	0.516857656	0.911	0.64	4.99E-28	DMF_NF	Stat3
Rps21	6.83E-32	0.410468474	0.992	0.96	1.12E-27	DMF_NF	Rps21
Chd4	7.16E-32	0.503575288	0.811	0.462	1.17E-27	DMF_NF	Chd4
Fam129b	1.17E-31	0.422886275	0.693	0.327	1.91E-27	DMF_NF	Fam129b
Mt2	1.18E-31	1.062623815	0.449	0.177	1.93E-27	DMF_NF	Mt2
Pqlc1	2.08E-31	0.496299352	0.6	0.27	3.41E-27	DMF_NF	Pqlc1
Ccnd2	2.34E-31	0.601343546	0.915	0.656	3.82E-27	DMF_NF	Ccnd2
Errfi1	4.71E-31	0.842940838	0.936	0.722	7.71E-27	DMF_NF	Errfi1
Ifrd1	5.80E-31	0.573717452	0.981	0.893	9.49E-27	DMF_NF	Ifrd1
Map1b	6.84E-31	0.500791693	0.972	0.854	1.12E-26	DMF_NF	Map1b
Foxc2	1.26E-30	0.478785887	0.782	0.419	2.06E-26	DMF_NF	Foxc2
Ptgds	5.01E-30	0.613395667	0.324	0.086	8.20E-26	DMF_NF	Ptgds
Osmr	5.01E-30	0.611688673	0.828	0.526	8.20E-26	DMF_NF	Osmr
Meg3	7.44E-30	0.690212309	0.333	0.1	1.22E-25	DMF_NF	Meg3
Rel	9.89E-30	0.405249241	0.561	0.23	1.62E-25	DMF_NF	Rel
Eif4a1	2.28E-29	0.489292574	0.955	0.738	3.72E-25	DMF_NF	Eif4a1
Ndufs2	2.77E-29	0.611742984	0.85	0.535	4.53E-25	DMF_NF	Ndufs2
Arl4a	3.76E-29	0.516422199	0.716	0.374	6.15E-25	DMF_NF	Arl4a
Akap13	4.78E-29	0.442915429	0.68	0.334	7.82E-25	DMF_NF	Akap13
Tgfb1	4.82E-29	0.524220086	0.61	0.27	7.88E-25	DMF_NF	Tgfb1
Opa3	1.06E-28	0.491959124	0.623	0.3	1.74E-24	DMF_NF	Opa3
Sfr1	2.76E-28	0.483316081	0.879	0.577	4.52E-24	DMF_NF	Sfr1
Ybx3	9.85E-28	0.419528196	0.864	0.505	1.61E-23	DMF_NF	Ybx3
Thbs1	1.24E-27	0.685791708	0.949	0.867	2.03E-23	DMF_NF	Thbs1
Cap1	1.99E-27	0.45588695	0.85	0.53	3.26E-23	DMF_NF	Cap1
Slc25a5	5.49E-27	0.423671659	0.932	0.67	8.98E-23	DMF_NF	Slc25a5
Tpm3	7.43E-27	0.466823656	0.79	0.451	1.22E-22	DMF_NF	Tpm3
Ncor2	1.23E-26	0.437193015	0.688	0.352	2.01E-22	DMF_NF	Ncor2
Serinc3	1.34E-26	0.410642643	0.922	0.677	2.19E-22	DMF_NF	Serinc3
Oaf	1.43E-26	0.436522788	0.379	0.134	2.34E-22	DMF_NF	Oaf
Cdkn1a	2.45E-26	0.68060607	0.926	0.759	4.01E-22	DMF_NF	Cdkn1a
Nfkb1	3.30E-26	0.450027455	0.578	0.266	5.39E-22	DMF_NF	Nfkb1
Iqgap1	3.36E-26	0.447608798	0.924	0.677	5.50E-22	DMF_NF	Iqgap1
Rtn4	4.42E-26	0.428193628	0.932	0.67	7.24E-22	DMF_NF	Rtn4
Atf4	4.98E-26	0.438859924	0.955	0.724	8.14E-22	DMF_NF	Atf4
Kcnq1ot1	5.67E-26	0.538346366	0.58	0.29	9.27E-22	DMF_NF	Kcnq1ot1
Ahnak	2.18E-25	0.490530071	0.964	0.804	3.57E-21	DMF_NF	Ahnak
Rcan1	3.94E-25	0.544332136	0.706	0.399	6.45E-21	DMF_NF	Rcan1
Akap12	6.90E-25	0.749651678	0.843	0.616	1.13E-20	DMF_NF	Akap12
Tubb2a	7.01E-25	0.421413253	0.549	0.261	1.15E-20	DMF_NF	Tubb2a
Fgfr1	1.74E-24	0.403788302	0.761	0.431	2.84E-20	DMF_NF	Fgfr1
Fermt2	3.16E-24	0.415991488	0.975	0.849	5.17E-20	DMF_NF	Fermt2
Dnaja1	5.50E-24	0.638026482	0.943	0.758	9.00E-20	DMF_NF	Dnaja1
Rock2	7.90E-24	0.430111271	0.934	0.712	1.29E-19	DMF_NF	Rock2
H2-D1	2.20E-23	0.467448278	0.816	0.503	3.60E-19	DMF_NF	H2-D1
Arid5b	3.94E-23	0.445720177	0.89	0.609	6.44E-19	DMF_NF	Arid5b
Adamts4	4.89E-23	1.190555202	0.487	0.266	8.00E-19	DMF_NF	Adamts4
Tuba1c	4.96E-23	0.400450638	0.951	0.771	8.12E-19	DMF_NF	Tuba1c
Syne2	1.05E-22	0.410292497	0.884	0.595	1.72E-18	DMF_NF	Syne2
Inhba	3.31E-22	1.006557436	0.672	0.41	5.41E-18	DMF_NF	Inhba
Sdc4	5.84E-22	0.598600772	0.956	0.864	9.56E-18	DMF_NF	Sdc4
Gclc	6.61E-22	0.445580269	0.345	0.133	1.08E-17	DMF_NF	Gclc
Lyz2	2.39E-21	1.242097155	0.309	0.108	3.92E-17	DMF_NF	Lyz2
Hspa1b	3.30E-21	1.625099282	0.5	0.291	5.40E-17	DMF_NF	Hspa1b
Mat2a	3.50E-21	0.495207743	0.837	0.543	5.73E-17	DMF_NF	Mat2a
Phlda1	5.28E-21	0.410687741	0.566	0.285	8.64E-17	DMF_NF	Phlda1
Ugdh	6.29E-21	0.460325653	0.43	0.189	1.03E-16	DMF_NF	Ugdh
Gm13889	1.67E-18	0.536671398	0.994	0.989	2.73E-14	DMF_NF	Gm13889
Cd44	4.43E-18	0.470349445	0.341	0.149	7.24E-14	DMF_NF	Cd44
Eprs	6.07E-18	0.516263158	0.788	0.5	9.93E-14	DMF_NF	Eprs
Btbd3	2.75E-17	0.443027816	0.744	0.479	4.50E-13	DMF_NF	Btbd3
Atf5	6.39E-17	0.71460526	0.669	0.423	1.05E-12	DMF_NF	Atf5
Hilpda	1.32E-16	0.4487394	0.379	0.172	2.15E-12	DMF_NF	Hilpda
Plpp3	1.93E-16	0.627700881	0.788	0.596	3.15E-12	DMF_NF	Plpp3
Ier3	1.85E-15	0.670884671	0.877	0.708	3.02E-11	DMF_NF	Ier3
Cxcl2	2.34E-15	0.928888157	0.455	0.221	3.82E-11	DMF_NF	Cxcl2
Crem	3.02E-15	0.407768008	0.665	0.411	4.94E-11	DMF_NF	Crem
Fgl2	4.54E-15	0.411189525	0.576	0.327	7.43E-11	DMF_NF	Fgl2
Cd200	9.42E-15	0.416353618	0.765	0.51	1.54E-10	DMF_NF	Cd200
Arpc3	1.68E-13	0.404502062	0.902	0.726	2.74E-09	DMF_NF	Arpc3
Nupr1	3.72E-10	0.509785837	0.934	0.816	6.08E-06	DMF_NF	Nupr1
Apoe	4.95E-08	0.860275017	0.699	0.456	0.000810405	DMF_NF	Apoe
Ptgs2	1.92E-05	0.454300763	0.513	0.381	0.313374064	DMF_NF	Ptgs2
Hspa1a	0.000494729	0.675219291	0.712	0.58	1	DMF_NF	Hspa1a
